# Supplementary material for: Morphological Characterization of High Molecular Weight Poly(styrene-b-isoprene) or PS-b-PI and Its Hydrogenated, Sulfonated Derivatives: An AFM Study
Source: Polymers (Basel). 2025 Nov 17;17(22):3047. doi: 10.3390/polym17223047 (PMC12656379; doi:10.3390/polym17223047)
Supplement: Supplementary file 1 [file polymers-17-03047-s001.zip]

Archive with 1 entries (1 files):
- polymers-3951950-supplementary.pdf
